# Supplementary material for: Relevance of social contact definitions for use in infectious disease transmission modeling: a systematic review and recommendations
Source: BMC Infect Dis. 2026 Mar 18;26:836. doi: 10.1186/s12879-026-12938-y (PMC13112660; doi:10.1186/s12879-026-12938-y)
Supplement: Supplementary file 1 — Supplementary Material 1: Review Data [file 12879_2026_12938_MOESM1_ESM.csv]

Covidence #	Study ID	Title	Reviewer Name	Lead author	Article type	Inclusion criteria	Exclusion criteria	elig_age	elig_cat	Country in which the study was conducted	country_multiple	Sample size	Numeric sample size	Timeframe of data collection	study_start_month	study_start_year	study_end_month	study_end_year	Study design	Study design2	Sampling method	Verbatim contact definition	Duration Required	Duration Value	Duration Optional	Distance Required	Distance Value	Distance Optional	Location Required	Location Value	Location Optional	Exchange of words Required	Exchange of words Value	Exchange of words Optional	Sports Required	Sports Value	Sports Optional	Physical touch Required	Physical touch Value	Physical touch Optional	Required	Value	Optional	Where was the contact definition located in the paper?	Is the study based off of POLYMOD?	Relation of participant to the person answering the survey	Data collection platform	Recall period	Recall period2
2117	Dodd 2016	Age- and Sex-Specific Social Contact Patterns and Incidence of Mycobacterium tuberculosis Infection	Consensus	Peter J. Dodd	Research article	Adults (≥18 years of age) enrolled in the Zambia-South Africa TB and AIDS Reduction (ZAMSTAR) Study (35) final tuberculosis prevalence survey	those who had not spent the previous night in the SEA; not found after 2 visits; did not consent	3	2	Multiple	South Africa, Zambia	3528	3528	Zambia: February 2011–March 2011 South Africa: May 2011–July 2011	2	2011	7	2011	Single retrospective survey	Retrospective	Stratified random	Close contact: contact with someone with whom the interviewee had a face-to-face conversation that was longer than a greeting and within an arm’s reach; casual contact: contacts with people who were inside buildings other than the interviewee’s home that the interviewee had visited	N		N	N	within arm's reach	Y	N	inside buildings other than the interviewee's home	Y	N	conversation longer than a greeting	Y	N		N	N		N				Main body	No	Self	In person interview	Past 24 hours	Day before
892	Dorelien 2021	Analyzing the demographic, spatial, and temporal factors influencing social contact patterns in U.S. and implications for infectious disease spread	Consensus	Audrey M. Dorélien	Research article	ATUS sample; over age 15	active military; people residing in institutions such as nursing homes and prisons	23	2	United States		200,136	200136	2003-2018	1	2003	12	2018	Single retrospective survey	Retrospective	Stratified random	an activity done with others or in an indoor setting where others are always present	N		N	N		N	N		Y	N		N	N		N	N		N				Main body	No	Self	Unspecified	the 24 h of the day preceding the survey	Day before
2030	English 2018	Contact among healthcare workers in the hospital setting: developing the evidence base for innovative approaches to infection control	Consensus	Krista M. English	Research article	employees or volunteers of three urban university-affiliated tertiary care Canadian hospitals		3	2	Canada		3048	3048						Single retrospective survey	Retrospective	Convenience	Direct patient contact: Two or more individuals coming within 1 m (approximately 3 ft) of each other for 2 min or more. Indirect contact: Two or more individuals co-locating in the same room but not closer than 1 m.	N	2 minutes	Y	N	1 meter	Y	N		Y	N		N	N		N	N		N				Main body	No	Self	Multiple methods
2067	lePolaindeWaroux 2018	Characteristics of human encounters and social mixing patterns relevant to infectious diseases spread by close contact: a survey in Southwest Uganda	Consensus	O. le Polain de Waroux	Research article	resident of Sheema North Sub-District included in a survey of S pneumoniae carriage		0	2	Other: Uganda		566	566	January 2014 - March 2014	1	2014	3	2014	Single retrospective survey	Retrospective	Stratified random	two-way conversational encounters lasting for ≥5 min	Y	5 minutes	N	N		N	N		N	Y		N	N		N	N		N				Main body	No	Self and/or parent/guardian	In person interview	the time they woke up the day before the survey until when they woke up on the survey day	Day before
3165	McCreesh 2016	Comparison of indoor contact time data in Zambia and Western Cape, South Africa suggests targeting of interventions to reduce Mycobacterium tuberculosis transmission should be informed by local data	Consensus	Nicky McCreesh	Research article	Adults (≥18 years) enrolled in the ZAMSTAR final TB prevalence survey		3	2	Multiple	South Africa, Zambia	3206	3206	February 2011-July 2011	2	2011	7	2011	Single retrospective survey	Retrospective	Stratified random	people in buildings (other than their own home) that they had entered	N		N	N		N	Y	building other than their home	N	N		N	N		N	N		N				Main body	No	Self	In person interview	the day before the interview (from midnight to midnight)	Day before
3083	Pilny 2021	An Egocentric Network Contact Tracing Experiment: Testing Different Procedures to Elicit Contacts and Places	Consensus	Andrew Pilny	Research article	students must be enrolled in participating classes where they are required to participate in at least two studies during that semester		2	2	United States		397	397	September 2020 - November 2020	9	2020	11	2020	Repeated cross-sectional	Retrospective	Convenience	being in the same proximity within six feet with anybody for at least a duration of 10 min	Y	10 minutes	N	Y	6 feet	N	N		N	N		N	N		N	N		N				Main body	No	Self	Electronic survey	Past 4 days	Past 4 days
1763	Smith 2020	The Avon Longitudinal Study of Parents and Children - A resource for COVID-19 research: Generation 2 questionnaire data capture May-July 2020	Consensus	Daniel Smith	Research article	children in ALSPAC-G2	parent deceased; G2 child was deceased; withdrawn from the study; decline further contact; declined questionnaires; safeguarding reasons; children were twins	12	2	UK		411	411	May 2020 - June 2020	5	2020	6	2020	Single retrospective survey	Retrospective	Random																							Unspecified contact definition	No	Parent/guardian	Electronic survey	yesterday	Day before
514	Stefkovics 2024	Vaccination homophily in ego contact networks during the COVID-19 pandemic	Consensus	Ádám Stefkovics	Research article	adult; resident of Hungary ; Participation in the MASZK study;		3	2	Other: Hungary		2000	2000	December 2021 - January 2022	12	2021	1	2022	Repeated cross-sectional	Retrospective	Stratified random	only face-to-face interactions lasting a few minutes or longer were recorded, excluding shorter encounters (e.g. greetings) and interactions over the Internet or telephone.	Y	a few minutes or longer	N	N		N	N		N	N		N	N		N	N		N				Main body	No	Self	Phone interview	the previous day	Day before
2883	Ajelli 2017	Estimating contact patterns relevant to the spread of infectious diseases in Russia	Consensus	Marco Ajelli	Research article	Resident of Tomsk		0	0	Other: Russia		559	559	January 2016-February 2016	1	2016	2	2016	Prospective diary	Prospective	Random	a two-way conversation of at least five words in the physical presence of another person	N		N	N		N	N		N	Y	5	N	N		N	N		N				Main body	Yes	Self	Paper survey	5AM-5PM today
1860	Andrejko 2022	Longitudinal social contacts among school-aged children during the COVID-19 pandemic: the Bay Area Contacts among Kids (BACK) study	Consensus	Kristin Andrejko	Research article	Households in the nine Bay Area counties (Alameda, Contra Costa, Marin, Napa, San Francisco, San Mateo, Santa Clara, Solano, Sonoma) were eligible if the house- hold contained at least one child under the age of 18		0	0	United States		2674	2674	May 2020-February 2021	5	2020	2	2021	Repeated cross-sectional	Retrospective	Stratified random	interaction within 6 feet with a non-household member lasting over 5 s	Y	5 seconds		Y	6 feet		N			N			N			N						Main body	No	Self and/or parent/guardian	Electronic survey	the day prior to the survey completion	Day before
1286	Auranen 2021	Social Distancing and SARS-CoV-2 Transmission Potential Early in the Epidemic in Finland	Consensus	Kari Auranen	Research article	Finnish residents aged <=79 years old		0	0	Other: Finland		1320	1320	20-Apr	4	2020	4	2020	Single retrospective survey	Retrospective	Snowball	a two-way conversation with at least a few words exchanged in presence of another person	N			N			N			Y	at least a few words exchanged		N			N						Main body	Yes	Self and/or parent/guardian	Electronic survey	5am-5am on the day the participant opened the questionnaire or one of the 2 preceding days	Other one-day period
665	Backer 2023	Contact patterns of older adults with and without frailty in the Netherlands during the COVID-19 pandemic	Consensus	Jantien A. Backer	Research article	Age 70 years and older	People living in long-term care facilities; missing frailty status; participated for less than 5 days	3	0	Other: Netherlands		704	704	April 2021-October 2021	4	2021	10	2021	Repeated cross-sectional	Prospective	Stratified random	a conversation of at least a few sentences and/or a physical contact	N		N	N		N	N		N	N	a few sentences	Y	N		N	N		Y				Main body	No	Self	Unspecified	each day during a full week
3492	Backer 2024	Contact behaviour before, during and after the COVID-19 pandemic in the Netherlands: evidence from contact surveys in 2016-2017 and 2020-2023	Consensus	Jantien A Backer	Research article	Dutch	<1 year old at baseline	0	0	Other: Netherlands		13826	13826	February 2016-October 2017; April 2020-May 2023	2	2016	5	2023	Longitudinal	Retrospective	Random	unique persons with whom the participant talked face-to-face, touched, kissed or played sports	N		N	N		N	N		N	N		Y	N		Y	N		Y				Main body	No	Self and/or parent/guardian	Multiple methods	the previous day	Day before
838	Bates 2007	Relating diarrheal disease to social networks and the geographic configuration of communities in rural Ecuador	Consensus	Sarah J. Bates	Research article	older than 12 years, communities in Esmeraldas, Ecuador		23	0	Other: Ecuador		2053	2053	July 2003-May 2005	7	2003	5	2005	Single retrospective survey	Retrospective	Census	with whom do you share food?	N	Any	Y	N		N	N		N	N		N	N		N	N		N				Main body	No	Self and/or parent/guardian	In person interview	within the past week	Past week
491	Beale 2022	Workplace contact patterns in England during the COVID-19 pandemic: Analysis of the Virus Watch prospective cohort study	Consensus	Sarah Beale	Research article	≥16 years; England resident; employed/self-employed; completed ≥1 contact diary		3	0	UK		4,616	4616	November 2020-November 2021	11	2020	11	2021	Single retrospective survey	Retrospective	Convenience	all settings where they spent time during a recent 24 h period	Y	Any	N	N		N	N		N	N		N	N		N	N		N				Main body	No	Self	Electronic survey	Past 24 hours (between 5am on Monday and 5am Tuesday)	Day before
207	Beraud 2015	The French Connection: The First Large Population-Based Contact Survey in France Relevant for the Spread of Infectious Diseases	Consensus	Guillaume Béraud	Research article	individuals from across France, individuals who accepted to participate via random digit dialling, participants who agreed to complete the contact diary	resident of overseas territories	0	0	Other: France		2033	2033	February 2012-May 2012	2	2012	5	2012	Repeated cross-sectional	Prospective	Stratified random	talking to someone within a distance of less than 2 meters, or skin-to-skin touching	N		N	N	2 meters	Y	N		N	N	any	Y	N		N	N		Y				Main body	Yes	Self and/or parent/guardian	Paper survey	2 consecutive days
812	Beutels 2006	Social mixing patterns for transmission models of close contact infections: exploring self-evaluation and diary-based data collection through a web-based interface	Consensus	P Beutels	Research article			0	0	Other: Belgium		73	73	March 2003 to May 2003	3	2003	5	2003	Single retrospective survey	Retrospective	Convenience	Type I contact: a two-way conversation of at least three words; Type II contact: any sort of physical skin-to-skin touching.	N		N	N		N	N		N	N	3 words	Y	N		N	N		Y				Main body	No	Self	Multiple methods	a typical workday, a typical weekend day, yesterday, and the past week (last 7 days).	Other
3469	Bosetti 2021	Lockdown impact on age-specific contact patterns and behaviours, France, April 2020	Consensus	Paolo Bosetti	Research article	Age 18 years and older		3	0	Other: France		42036	42036	20-Apr	4	2020	4	2020	Longitudinal	Retrospective	Convenience	either a physical contact such as a kiss or handshake, or a close contact such as face-to-face conversation at less than 1 m distance	N		N	N	1 m	Y	N		N	N		Y	N		N	N		Y				Main body	No	Self	Electronic survey	the preceding day	Day before
637	Brankston 2021	Quantifying contact patterns in response to COVID-19 public health measures in Canada	Consensus	Gabrielle Brankston	Research article	Age ≥18 years, Resident in Canada		3	0	Canada		12460	12460	May 2020 - December 2020	5	2020	12	2020	Repeated cross-sectional	Retrospective	Stratified random	anyone who was met in person and with whom a short conversation occurred, or anyone with whom the respondent had physical contact	N		N	N		N	N		N	N		Y	N		N	N		Y				Main body	Yes	Self	Electronic survey	5 AM on the day preceding the survey to 5 AM the day of survey completion	Day before
230	Bridgen 2022	Social mixing patterns in the UK following the relaxation of COVID-19 pandemic restrictions, July-August 2020: a cross-sectional online survey	Consensus	Jessica RE Bridgen	Research article	Anyone living in the UK		0	0	UK		5143	5143	July 2020-August 2020	7	2020	8	2020	Single retrospective survey	Retrospective	Convenience	someone with whom the participant had a face-to-face conversation with, excluding members of their own household	N		N	N		N	N		N	Y	any	N	N		N	N		N				Main body	No	Self and/or parent/guardian	Electronic survey	the previous day	Day before
409	Danon 2013	Social encounter networks: characterizing Great Britain	Consensus	Leon Danon	Research article	Resident of Great Britain		0	0	UK		5027	5027	2009	1	2009	12	2009	Repeated cross-sectional	Retrospective	Convenience	A contact was defined as a person with whom the participant had a face-to-face conversation (within 3 m) and/or skin-on-skin physical touch	N		N	N	within 3 m	Y	N		N	N	any	Y	N		N	N		Y				Main body	No	Self	Multiple methods	From waking to sleeping on the specified day	The survey day
508	DelFava 2021	Individual's daily behaviour and intergenerational mixing in different social contexts of Kenya	Consensus	Emanuele Del Fava	Research article	Giving informed consent; planning to remain in the site for at least two weeks		0	0	Other: Kenya		1407	1407	June 2015-December 2015	6	2015	12	2015	Single retrospective survey	Retrospective	Stratified random	an interaction between two individuals, either physical (involving skin-to-skin contact), or non-physical (involving a two-way conversation with three or more words in the physical presence of another person, but no skin-to-skin contact)	N		N	N		N	N		N	N	3 or more	Y	N		N	N		Y				Main body	Yes	Self	In person interview	2 consecutive days	Day before
809	DeStefano 2011	Factors associated with social contacts in four communities during the 2007-2008 influenza season	Consensus	F DeStefano	Research article	Residents of households with listed telephone numbers in four counties in North Carolina		0	0	United States		4135	4135	September 2007 - May 2008	9	2007	5	2008	Single retrospective survey	Retrospective	Stratified random	For adults: Speaking interactions represent the total number of people with whom a survey respondent had a face-to-face conversation lasting >1 minute during the day before the interview. Close-proximity contacts are those within 6 feet for >15 minutes during the day before the interview. For children: Potential social contacts are calculated as the sum of the number of people the responding pare…	N	>1 minute for speaking interactions >15 minutes for close-proximity contacts	Y	N	6 feet	Y	N		N	N	Any	Y	N		N	N		N				Main body	No	Self and/or parent/guardian	Phone interview	The day preceding the telephone interview	Day before
1589	Dobreva 2022	Characterising social contacts under COVID-19 control measures in Africa	Consensus	Zlatina Dobreva	Research article	aged 18 and over; access to a landline or mobile phone		3	0	Multiple	Cameroon, Democratic Republic of Congo, Egypt, Ethiopia, Ghana, Guinea, Ivory Coast, Kenya, Liberia, Mozambique, Nigeria, Senegal, South Africa, Sudan, Tunisia, Uganda, Zambia, Zimbabwe	Survey 1: 23940 Survey 2: 25640	49580	Survey 1 : August 2020 Survey 2 : February 2021	8	2020	2	2021	Repeated cross-sectional	Retrospective	Stratified random	anyone with whom [the respondent] exchanged at least a few words and was close enough to not need to raise [their] voice or [who they] had direct physical contact with (including handshaking or other contact)	N		N	N	Close enough to not need to raise their voice	Y	N		N	N	At least a few words	Y	N		N	N		Y				Main body	No	Self	Phone interview	last 24 hours	Day before
3408	Drolet 2022	Time trends in social contacts before and during the COVID-19 pandemic: the CONNECT study	Consensus	Mélanie Drolet	Research article	Non-institutionalized Quebecers without any age restriction		0	0	Canada		CONNECT1 : 1291 CONNECT2 : 546 CONNECT3-5: 4970	6807	CONNECT1: February 2018-March 2019; CONNECT2; April 2020-May 2020; CONNECT3 July 2020-February 2021	2	2018	2	2021	Repeated cross-sectional	Prospective	Stratified random	either physical (handshake, hug, kiss) or non-physical (two-way conversation in the physical presence of the person, at a distance equal or less than 2 m, irrespective of masking).	N		N	N	less than 2 meters	Y	N		N	N	any	Y	N		N	N		Y				Main body	Yes	Self and/or parent/guardian	Electronic survey	between 5 AM of one day and 5 AM of the following day
961	Feehan 2021	Quantifying population contact patterns in the United States during the COVID-19 pandemic	Consensus	Dennis M. Feehan	Research article	Residents of the United States, aged 18 or older		3	0	United States		9743	9743	March 2020 - September 2020	3	2020	9	2020	Repeated cross-sectional	Retrospective	Stratified random																							Unspecified contact definition	Yes	Self	Electronic survey	The day before the interview	Day before
213	Ferraro 2014	Household crowding, social mixing patterns and respiratory symptoms in seven countries of the African meningitis belt	Consensus	Claire F. Ferraro	Research article	Resident of Chad, Ethiopia, Ghana, Mali, Niger, Nigeria, or Senegal		0	0	Multiple	Chad, Ethiopia, Ghana, Mali, Niger, Nigeria, Senegal	17805	17805	August 2010 - December 2010	8	2010	12	2010	Single retrospective survey	Retrospective	Random	Attending a market, wedding, funeral, ceremony (e.g. circumcision), social club, bar or other such event in the last week; resident in household	N		N	N		N	Y		N	N		N	N		N	N		N				Main body	No	Self	Unspecified	Past 7 days	Past week
239	Fu 2012	Representative contact diaries for modeling the spread of infectious diseases in Taiwan	Consensus	Yang-chih Fu	Research article	Residents of Taiwan		0	0	Other: Taiwan		1943	1943	Spring 2010	4	2010	6	2010	Prospective diary	Prospective	Stratified random	physical contacts and those nonphysical contacts with verbal communication made within 2 meters	N		N	N	2 meters	Y	N		N	N		Y	N		N	N		Y				Main body	Yes	Self and/or parent/guardian	In person interview	Past 24 hours
1417	Fu 2020	Daily Contacts Under Quarantine amid Limited Spread of COVID-19 in Taiwan	Consensus	Yang-chih Fu	Research article	residents of Taiwan		0	0	Other: Taiwan		298	298	March 2020-May 2020	3	2020	5	2020	Longitudinal	Prospective	Unspecified																							Unspecified contact definition	No	Self	Electronic survey	prospectively for at least 23 days
175	Ghilotti 2019	Cohort profile: Studies of Work Environment and Disease Epidemiology-Infections (SWEDE-I), a prospective cohort on employed adults in Sweden	Consensus	Francesca Ghilotti	Research article	Living in Eskilstuna; being gainfully employed; aged 25-64 years		3	0	Other: Sweden		2237	2237	11-Aug	8	2011	8	2011	Single retrospective survey	Retrospective	Stratified random	having a distance between you of less than a meter for more than a minute	Y	1 minute	N	Y	1 meter	N	N		N	N		N	N		N	N		N				Appendix/supplement	No	Self	Multiple methods	ordinary weekday last week	Other one-day period
402	Goeyvaerts 2018	Household members do not contact each other at random: implications for infectious disease modelling	Consensus	Nele Goeyvaerts	Research article	households with at least one child of age 12 years or less		0	0	Other: Belgium		1259	1259	2010-2011	1	2010	12	2011	Single retrospective survey	Retrospective	Stratified random	a two-way conversation at less than 3 m distance or a physical contact involving skin-to-skin touching (either with or without conversation)	N		N	N	< 3 m	Y	N		N	N		Y	N		N	N		Y				Main body	No	Self	Paper survey	24 hour period assigned to them	Other one-day period
208	Grijalva 2015	A household-based study of contact networks relevant for the spread of infectious diseases in the highlands of Peru	Consensus	Carlos G. Grijalva	Research article	resident of San Marcos; households with children younger than 3 years of age		0	0	Other: Peru		588	588	August 2011-October 2011	8	2011	10	2011	Single retrospective survey	Retrospective	Convenience	a conversation with another person that is physically present and no farther than 3 meters, or a physical contact involving skin-to-skin touching, e.g. a kiss or handshake (either with or without conversation)	N		N	N	3 meters	Y	N		N	N		Y	N		N	N		Y				Main body	Yes	Other: self, parent/guardian, or teacher	In person interview	5 am on the previous day to 5 am on the present day	Day before
494	Hidano 2022	Luck perception is associated with less frequent preventive practices and a higher number of social contacts among adults during the SARS-CoV-2 pandemic	Consensus	Arata Hidano	Research article	aged 18 or over; living in the UK		3	0	UK		233	233	July 2020-August 2020	7	2020	8	2020	Single retrospective survey	Retrospective	Convenience	physical contact is any sort of skin-to-skin contact, while non-physical contact is a contact that involves exchanging a few words face-to-face with or without 1 m distancing	N		N	N		N	N		N	N		Y	N		N	N		Y				Main body	Yes	Self	Electronic survey	the day before the survey	Day before
317	Higgins 2023	A study on social contact rates relevant for the spread of infectious diseases in a Brazilian slum	Consensus	Sílvio Segundo Salej Higgins	Research article	Resident of Belo Horizonte; adults aged 18 or older, as well as children and young people who gave their consent under the guidance of a responsible adult		0	0	Other: Brazil		1000	1000	21-Jun	6	2021	6	2021	Single retrospective survey	Retrospective	Stratified random	talked face to face or had any physical contact (i.e. handshake, hugs, kisses, contact while doing sports) with one or more people at the same time	N		N	N		N	N		N	N		Y	N		Y	N		Y				Main body	Yes	Self and/or parent/guardian	In person interview	last 24 hours	Day before
1769	Hoang 2021	Close contact infection dynamics over time: insights from a second large-scale social contact survey in Flanders, Belgium, in 2010-2011	Consensus	Thang Van Hoang	Research article	Residing in Flanders		0	0	Other: Belgium		1707	1707	September 2010 - February 2011	9	2010	2	2011	Single retrospective survey	Retrospective	Stratified random	(1) two-way conversations during which at least three words were spoken and (2) contacts that involved skin-to-skin touching	N		N	N		N	N		N	N	3	Y	N		N	N		Y				Main body	Yes	Other: self, parent/guardian, or school teacher	Paper survey	a randomly assigned day	Other one-day period
265	Horby 2011	Social contact patterns in Vietnam and implications for the control of infectious diseases	Consensus	Pater Horby	Research article	Resident of Red River Delta		0	0	Other: Vietnam		865	865	2007	1	2007	12	2007	Prospective diary	Prospective	Random	either skin-to-skin contact (a physical contact), or a two-way conversation with three or more words in the physical presence of another person but no skin-to-skin contact (a nonphysical contact)	N		N	N		N	N		N	N	3 or more	Y	N		N	N		Y				Main body	Yes	Self and/or parent/guardian	Paper survey	5AM on the day assigned to 5AM the next morning
540	Huang 2020	Spatiotemporal heterogeneity of social contact patterns related to infectious diseases in the Guangdong Province, China	Consensus	Yulin Huang	Research article	age >6 months		0	0	Other: China		5818	5818	December 2016 - August 2016	12	2015	8	2016	Single retrospective survey	Retrospective	Random	conversation with three or more words or physical contacts including handshakes, hugs, kisses, and ball games	N		N	N		N	N		N	N	3 or more	Y	N		Y	N		Y				Main body	Yes	Self and/or parent/guardian	In person interview	the previous day
2098	Ibuka 2016	Social contacts, vaccination decisions and influenza in Japan	Consensus	Yoko Ibuka	Research article			0	0	Other: Japan		3146	3146	April 2011-May 2011	4	2011	5	2011	Single retrospective survey	Retrospective	Stratified random	face-to-face meetings with words exchanged within a distance of 2 m	N		N	Y	2 meters	N	N		N	Y		N	N		N	N		N				Main body	No	Other: self or household member between 19-65	Multiple methods	the previous day from 00:00 to 23:59	Day before
785	Johnstone-Robertson 2011	Social mixing patterns within a South African township community: implications for respiratory disease transmission and control	Consensus	Simon P. Johnstone-Robertson	Research article	residents of a poor township 40 km south of Cape Town, South Africa		0	0	Other: South Africa		571	571	2010	1	2010	12	2010	Prospective diary	Prospective	Stratified random	Close contacts were defined as those involving physical touch (type I) or those involving a 2-way conversation with 3 or more words in the physical presence of another person without physical touch (type II). Casual contacts (type III) were defined as those occurring in an in-door location but not satisfying the criteria for a close contact	N		N	N		N	N	indoors	Y	N	3 or more	Y	N		N	N		Y				Main body	Yes	Self and/or parent/guardian	Paper survey	24-hour period (5 AM–5 AM)
212	Kiti 2014	Quantifying age-related rates of social contact using diaries in a rural coastal population of Kenya	Consensus	Moses Chapa Kiti	Research article			0	0	Other: Kenya		568	568	August 2011 - January 2012	8	2011	1	2012	Prospective diary	Prospective	Stratified random	someone with whom the participant had a direct physical encounter (a ‘contact’), and involved direct skin-to-skin touch such as embracing, kissing or shaking hands	N		N	N		N	N		N	N		N	N		N	Y		N				Main body	No	Other: self or someone who spent the most time with the participant	Paper survey	the period between first waking and going to bed for the night on the day of the survey
866	Kleynhans 2021	A cross-sectional study measuring contact patterns using diaries in an urban and a rural community in South Africa, 2018	Consensus	Jackie Kleynhans	Research article	living in a household with 3 or more household members; >80% of the household members consented to participate in the study		0	0	Other: South Africa		535	535	August 2018 - October 2018	8	2018	10	2018	Prospective diary	Prospective	Random	a two-way conversations of at least three words at a distance not requiring voices being raised (<2 m between individuals), with or without physical contact, or where physical contact took place without conversation	N		N	N	<2 meters	Y	N		N	N	at least 3	Y	N		N	N		Y				Main body	No	Self	Multiple methods	the day of the survey
178	Kumar 2018	Who interacts with whom? Social mixing insights from a rural population in India	Consensus	Supriya Kumar	Research article	Households in Ballabgarh, Faridabad, Haryana, India		0	0	Other: India		2943	2943	October 2015 - February 2016	10	2015	2	2016	Single retrospective survey	Retrospective	Convenience	having had a face-to-face conversation within 3 feet, which may or may not have included physical contact	N		N	Y	3 feet	N	N		N	Y		N	N		N	N		N				Main body	No	Self and/or parent/guardian	In person interview	past 24 hours	Day before
3240	Kurahashi 2023	A tipping point of spreading viruses: Estimating the risk of household contact transmission of COVID-19	Consensus	Setsuya Kurahashi	Research article			0	0	Other: Japan		1105	1105						Prospective diary	Prospective	Unspecified	visit to a room in household	N		N	N		N	Y		N	N		N	N		N	N		N				Main body	No	Self	Unspecified	30 minutes after returning home
404	Kwok 2014	Social contacts and the locations in which they occur as risk factors for influenza infection	Consensus	Kin O. Kwok	Research article			0	0	Other: Hong Kong		762	762	November 2009 - February 2010	11	2009	2	2010	Single retrospective survey	Retrospective	Random	face-to-face conversation or skin-on-skin contact	N		N	N		N	N		N	N		Y	N		N	N		Y				Main body	No	Self	In person interview	5AM yesterday to 5AM this morning	Day before
170	Latsuzbaia 2020	Evolving social contact patterns during the COVID-19 crisis in Luxembourg	Consensus	Ardashel Latsuzbaia	Research article			0	0	Other: Luxembourg		5644	5644	March 2020 – June 2020	3	2020	6	2020	Repeated cross-sectional	Retrospective	Convenience	a face-to-face conversation with more than three words at a distance of less than two meters	N		N	Y	two meters	N	N		N	Y	3 or more	N	N		N	N		N				Main body	No	Self	Electronic survey	Past 24 hours	Day before
3223	Leach 2023	Sociodemographic effects on pandemic fatigue are multifaceted and context-specific: A longitudinal analysis of physical distancing adherence	Consensus	Damon Leach	Research article	Cohort 1: adults living in households with children <18 years old; cohort 2: adults >= 50 years old.		3	0	United States		C1: 972; C2: 305	1277	April 2020 – October 2020	4	2020	10	2020	Single retrospective survey	Retrospective	Convenience	‘interactions’ to improve recall, and participants were provided with the following examples, ‘having a conversation, making a purchase, or standing closer than 6 feet to another person for a few minutes.’ Outdoor contacts explicitly excluded passing someone on the street without stopping to talk	N	a few minutes	Y	N	6 feet	Y	Y	outside the home	N	N		Y	N		N	N		N				Main body	No	Self	Multiple methods	the past 7 days	Past week
530	Leung 2017	Social contact patterns relevant to the spread of respiratory infectious diseases in Hong Kong	Consensus	Kathy Leung	Research article			0	0	Other: Hong Kong		1149	1149	2015 - 2016	1	2015	12	2016	Prospective diary	Prospective	Stratified random	either skin-to-skin touch such as a handshake (a physical contact) or a face-to-face conversation with three or more words in the physical presence of both the participant and the contact within two meters	N		N	N	2 meters	Y	N		N	N	at least 3 words	Y	N		N	N		Y				Main body	Yes	Self and/or parent/guardian	Multiple methods	5 am of the assigned day and 5 am of the day after
544	Leung 2023	Social contact patterns relevant for infectious disease transmission in Cambodia	Consensus	William T. M. Leung	Research article	individuals residing in Phnom Penh municipality, Kandal province, Kampot province, and Kratie province		0	0	Other: Cambodia		2016	2016	12-May	5	2012	5	2012	Prospective diary	Prospective	Stratified random	either a two-way conversation in the physical presence of another person or physical skin-to-skin contact	N		N	N		N	N		N	N		Y	N		N	N		Y				Main body	Yes	Self	Multiple methods	24-h period(beginning at 3 a.m. on the morning)
2277	Liang 2023	Estimating Changes in Contact Patterns in China Over the First Year of the COVID-19 Pandemic: Implications for SARS-CoV-2 Spread - Four Cities, China, 2020	Consensus	Yuxia Liang	Research article	1) being a local resident of Wuhan, Shanghai, Shenzhen, or Changsha; 2) having lived in the selected city for more than 6 months in the past year; and 3) being present in the selected city at the time of the interview		0	0	Other: China		3281	3281	September 2020-November 2020	9	2020	11	2020	Single retrospective survey	Retrospective	Stratified random	either a two-way conversation involving three or more words in the physical presence of another person or direct physical contact (e.g., a handshake)	N		N	N		N	N		N	N	three or more	Y	N		N	N		Y				Main body	No	Self and/or parent/guardian	Phone interview	the most recent weekday and weekend day	Other
1968	Liu 2022	Social contact patterns and changes at leisure/tourism activity settings during COVID-19 period: An international comparison	Consensus	Rui Liu	Research article	>= 15 years old		23	0	Multiple	Australia, Japan, United Kingdom, United States	4275	4275	April 2021 - May 2021	4	2021	5	2021	Single retrospective survey	Retrospective	Stratified random	Four types of social contacts were identified: no contact, nonphysical contacts (e.g., in the physical presence of another person without face-to-face conversation or skin-to-skin touching or other indirect physical contacts), physical contacts (e.g., having a face-to-face conversation or skin-to-skin touching or other indirect physical contacts), and both nonphysical and physical contacts.	N		N	N		N	N		N	N		Y	N		N	N		Y				Main body	No	Self	Electronic survey
2086	McCaw 2010	Comparison of three methods for ascertainment of contact information relevant to respiratory pathogen transmission in encounter networks	Consensus	James M McCaw	Research article	Aged 18 years or older, Residing in Melbourne, Australia or regional Victoria		3	0	Other: Australia		65	65	May 2008-July 2008	5	2008	7	2008	Prospective diary	Prospective	Convenience	those involving a two-way or small group conversational exchange of at least 3 words, or any skin-to-skin contact	N		N	N		N	N		N	N	at least 3 words	Y	N		N	N		Y				Main body	No	Self	Multiple methods	prospectively over three days, where the study day commenced on waking and ended with sleep
641	McCreesh 2022	Improving Estimates of Social Contact Patterns for Airborne Transmission of Respiratory Pathogens	Consensus	Nicky McCreesh	Research article	KwaZulu-Natal: 18 years of age Western Cape: 15 years of age		3	0	Other: South Africa		2,819	2819	March 2019 - December 2019	3	2019	12	2019	Single retrospective survey	Retrospective	Stratified random	face-to-face conversation	N		N	N		N	N		N	Y		N	N		N	N		N				Main body	No	Self	In person interview	For KwaZulu-Natal: Randomly assigned day during the preceding week For Western Cape: Day before the interview	Other one-day period
190	Melegaro 2017	Social Contact Structures and Time Use Patterns in the Manicaland Province of Zimbabwe	Consensus	Alessia Melegaro	Research article	Individuals of all ages living in the two sites		0	0	Other: Zimbabwe		1245	1245	March 2013 - August 2013	3	2013	8	2013	Prospective diary	Prospective	Stratified random	an interaction between two individuals, either physical (when involving skin-to-skin contact), or non-physical (when involving a two-way conversation with three or more words in the physical presence of another person, but no skin-to-skin contact)	N		N	N		N	N		N	N	3 or more	Y	N		N	N		Y				Main body	Yes	Other: self or shadow	Unspecified	Two consecutive, randomly assigned days
337	Mossong 2008	Social contacts and mixing patterns relevant to the spread of infectious diseases	Consensus	Joel Mossong	Research article			0	0	Multiple	Belgium, Germany, Finland, Great Britain, Italy, Luxembourg, The Netherlands, Poland	7290	7290	May 2005-September 2006	5	2005	9	2006	Prospective diary	Prospective	Stratified random	either skin-to-skin contact such as a kiss or handshake (a physical contact), or a two-way conversation with three or more words in the physical presence of another person but no skin-to-skin contact (a nonphysical contact	N		N	N		N	N		N	N	three or more words	Y	N		N	N		Y				Main body	Yes	Self and/or parent/guardian	Paper survey	5 AM-5 AM the following morning
2803	Munasinghe 2019	Quantifying heterogeneous contact patterns in Japan: a social contact survey	Consensus	Lankeshwara Munasinghe	Research article			0	0	Other: Japan		2271	2271	October 2014 - December 2014	10	2014	12	2014	Prospective diary	Prospective	Stratified random	an exchange of three Japanese sentences or a physical touch on the skin	N		N	N		N	N		N	N	3 Japanese sentences	Y	N		N	N		Y				Main body	Yes	Self	Electronic survey	one weekday (Wednesday) and one weekend day (Sunday)
145	Nagpal 2024	Seasonal variations in social contact patterns in a rural population in north India: Implications for pandemic control	Consensus	Sargun Nagpal	Research article			0	0	Other: India		3052	3052	October 2015 – October 2016	10	2015	10	2016	Longitudinal	Retrospective	Convenience	a face-to-face conversation within a distance of three feet, which may or may not have involved physical touch	N		N	Y	3 feet	N	N		N	Y		N	N		N	N		N				Main body	No	Self and/or parent/guardian	In person interview	past 24 hours	Day before
1967	Neal 2020	Associations between ethnicity, social contact, and pneumococcal carriage three years post-PCV10 in Fiji	Consensus	Eleaner F.G. Neal	Research article	Participant groups were aged 5–8 weeks (young infants), 12–23 months (toddlers), 2–6 years (young children), and parents or guardians (caregivers) of child participants; for non-infant participants having lived in the area for three or more months at the time of the survey	Axillary temperature >37.0°C, young infants who had ever received a dose of PCV10	13	0	Other: Fiji		2014	2014	August 2015 – November 2015	8	2015	11	2015	Single retrospective survey	Retrospective	Stratified random	Physical contact: Skin-to-skin contact, Non-physical contact: All other contact in the physical presence of another person, without skin-to-skin contact	N		N	N		N	N		N	N		N	N		N	N		Y				Main body	Yes	Parent/guardian	Phone interview	last 24 hours	Day before
484	Nelson 2022	Nationally representative social contact patterns among U.S. adults, August 2020-April 2021	Consensus	Kristin N. Nelson	Research article	>= 18 years of age		3	0	United States		3112	3112	August 2020 – April 2021	8	2020	4	2021	Single retrospective survey	Retrospective	Stratified random	a physical contact as any contact involving physical touch, such as a handshake, hug, or kiss and a non-physical contact by an interaction in which the participant was within 6 feet of the other person and exchanged three or more words	N		N	N	6 feet	Y	N		N	N	3 or more	Y	N		N	N		Y				Main body	Yes	Self	Electronic survey	Previous day	Day before
813	Oguz 2018	Social contact patterns of infants in deciding vaccination strategy: a prospective, cross-sectional, single-centre study	Consensus	M.M. Oguz	Research article	<12 months of age; healthy		1	0	Other: Turkey		1006	1006	March 2015-October 2015	3	2015	10	2015	Prospective diary	Prospective	Convenience	an interaction in close proximity with three or more words directed to the infant or a physical skin-to-skin contact between infant and another person	N		N	N		N	N		N	N	three or more directed at infant	Y	N		N	N		Y				Main body	Yes	Parent/guardian	Paper survey	5 am that day and 5 am the following morning
2303	Oh 2020	Development of a Social Contact Survey Instrument Relevant to the Spread of Infectious Disease and Its Application in a Pilot Study Among Korean Adults	Consensus	Hyang Soon Oh	Research article	Adults aged 20 years and older		3	0	Other: South Korea		30	30	January 2018 – February 2018	1	2018	2	2018	Prospective diary	Prospective	Snowball	Physical contact was defined as skin-to-skin contact, such as a handshake or a hug, and non-physical contact constituted conversations of more than 2 words or 3 words within 1-2 m of another individual	N		N	N	2 meters	Y	N		N	N	3 words	Y	N		N	N		Y				Main body	No	Self	Unspecified	5 a.m. to 5 a.m. the next day on a randomly selected day according to their convenience.
1493	Oh 2020	Prospective diary survey of preschool children's social contact patterns: A pilot study	Consensus	Hyang Soon Oh	Research article	Children aged between 13 months and 84 months	Incapable of natural communication or whose contact patterns at home could not be observed by their parents	1	0	Other: South Korea		30	30	November 2018 - January 2019	11	2018	1	2019	Prospective diary	Prospective	Convenience	physical contact was defined as direct skin-to-skin contact (e.g., shaking hands, hugging, or kissing with the caregiver or friends), while non-physical contact was defined as engaging in a conversation of at least 2-3 words and keeping a distance of 1-2 meters from the other person (excluding nonverbal exchanges or short one-word conversations)	N		N	N	2 meters	Y	N		N	N	3 words	Y	N		N	N		Y				Main body	Yes	Self and/or parent/guardian	Unspecified	any 24-hour period they chose (e.g., 5 AM to 5 AM)
937	Oh 2021	A pilot study investigating the social contact patterns of Korean elderly	Consensus	Hyang Soon Oh	Research article	elderly individuals aged 65 years or older with good cognitive ability and independence in daily life		3	0	Other: Korea		30	30	November 2018 - December 2018	11	2018	12	2018	Prospective diary	Prospective	Convenience	Physical contact referred to skin contact, such as shaking hands, hugging, and kissing; non-physical contact indicated conversations within 1 to 2 meters with more than 2 to 3 words spoken to each other	N		N	N	2 meters	Y	N		N	N	3 or more	Y	N		N	N		Y				Main body	Yes	Self	Unspecified	5 am to 5 am the next day
1661	Quaife 2020	The impact of COVID-19 control measures on social contacts and transmission in Kenyan informal settlements	Consensus	Matthew Quaife	Research article	member of households from informal settlements which contained at least one adolescent in January 2015 (AGI-K) or January 2018 (NISITU); over 18 years old		3	0	Other: Kenya		213	213	20-May	5	2020	5	2020	Single retrospective survey	Retrospective	Stratified random	someone respondents met in person and with whom they had either (i) “physical contact (any sort of skin-to-skin contact e.g. a handshake, embracing, kissing, sleeping on the same bed/mat/blanket, sharing a meal together out of the same bowl, playing football or other contact sports, sitting next to someone while touching shoulder to shoulder, etc.”, or (ii) “Non-physical contact (you did not touc…	N		N	N	2 meters	Y	N		N	N	few words	Y	N		Y	N		Y				Main body	Yes	Self	Phone interview	5 am the day preceding the survey and 5 am the day of the survey	Day before
894	Read 2008	Dynamic social networks and the implications for the spread of infectious disease	Consensus	Jonathan M. Read	Research article	adult		3	0	UK		49	49	October 1997-March 1998	10	1997	3	1998	Prospective diary	Prospective	Convenience	any face-to-face conversation or skin-to-skin physical contact (such as a handshake or kiss)	N		N	N		N	N		N	N		Y	N		N	N		Y				Appendix/supplement	No	Self	Unspecified	from waking until going to sleep for 14 non-consecutive days
407	Read 2014	Social mixing patterns in rural and urban areas of southern China	Consensus	Jonathan M. Read	Research article			0	0	Other: China		1821	1821	2009-2010	1	2009	12	2010	Single retrospective survey	Retrospective	Random	face-to-face conversation or skin-on-skin touch	N		N	N		N	N		N	N		Y	N		N	N		Y				Main body	No	Self and/or parent/guardian	In person interview	the previous day (from waking to going to bed)	Day before
229	Smith 2022	How has the emergence of the Omicron SARS-CoV-2 variant of concern influenced worry, perceived risk and behaviour in the UK? A series of cross-sectional surveys	Consensus	Louise E Smith	Research article	aged 16 or over; resident of the UK, analysis restricted to England		23	0	UK		8941	8941	November 2021 - December 2021	11	2021	12	2021	Repeated cross-sectional	Retrospective	Stratified random	shopping for groceries/pharmacy, shopping for other items, providing help or care for a vulnerable person, meeting up with friends or family that they did not live with, going to a restaurant, café or pub, using public transport or a taxi/minicab and going out to work (number of days)	N		N	N		N	N	groceries/pharmacy, restaurant, café or pub	Y	N		N	N		N	N		N				Main body	No	Self	Unspecified	the past 7 days	Past week
3000	Stein 2014	Comparison of contact patterns relevant for transmission of respiratory pathogens in Thailand and The Netherlands using respondent-driven sampling	Consensus	Mart L. Stein	Research article			0	0	Multiple	Netherlands, Thailand	615	615	November 2012-May 2013	11	2012	5	2013	Single retrospective survey	Retrospective	Snowball	a person sitting or standing within arm’s length of the participant (denoted as ‘YourSpace’) for 30 seconds or longer	Y	30 seconds	N	Y	arm's length	N	N		N	N		N	N		N	N		N				Main body	No	Self	Electronic survey	yesterday	Day before
598	Strömgren 2017	Place-based social contact and mixing: A typology of generic meeting places of relevance for infectious disease transmission	Consensus	M. STRÖMGREN	Research article	aged 20-90 years or members of their household		0	0	Other: Sweden		694	694	January 2012 - March 2012	1	2012	3	2012	Single retrospective survey	Retrospective	Random	physical touch or meeting places	N		N	N		N	N		N	N		N	N		N	N		Y				Main body	No	Other: self or member of household	Phone interview	the day before	Day before
1386	Sypsa 2021	Effects of Social Distancing Measures during the First Epidemic Wave of Severe Acute Respiratory Syndrome Infection, Greece	Consensus	Vana Sypsa	Research article	resident of Athens; lived in Athens for >=6 months if over 2 years of age		0	0	Other: Greece		602	602	March 2020 - April 2020	3	2020	4	2020	Single retrospective survey	Retrospective	Stratified random	either skin-to-skin contact or a 2-way conversation with 3 words spoken in the physical presence of another person	N		N	N		N	N		N	N	3 words	Y	N		N	N		Y				Main body	No	Self and/or parent/guardian	Phone interview	from 5:00 AM of the day before the interview to 5:00 AM the day of the interview or the previous Friday if the interview took place on Monday and the same day of the week in mid-January	Day before
2990	Taube 2024	Respiratory disease contact patterns in the US are stable but heterogeneous	Consensus	Juliana C. Taube	Pre-print	Respondents must be active Facebook users; Respondents must be from the United States or the District of Columbia;		0	0	United States		10,700,000	10700000	June 2020 - April 2021	6	2020	4	2021	Single retrospective survey	Retrospective	Stratified random	a conversation lasting more than 5 minutes with a person who is closer than 6 feet away from you, or physical contact like hand-shaking, hugging, or kissing	N	5 minutes	Y	N	6 feet	Y	N		N	N		Y	N		N	N		Y				Main body	No	Self	Electronic survey	the last 24 hours	Day before
487	Thindwa 2022	Social mixing patterns relevant to infectious diseases spread by close contact in urban Blantyre, Malawi	Consensus	Deus Thindwa	Research article			0	0	Other: Malawi		1201	1201	April 2021 - July 2021	4	2021	7	2021	Single retrospective survey	Retrospective	Stratified random	Physical (participant’s skin to skin touch with a contact) and non-physical contacts (participant’s two-way close verbal conversation lasting for ≥5 min and with ≥3 words exchanged with a contact)	N	5 minutes	Y	N		N	N		N	N	3 words	Y	N		N	N		Y				Main body	No	Self and/or parent/guardian	In person interview	the time period between waking up in the morning and going to bed in the evening	Day before
947	Tizzani 2023	Impact of tiered measures on social contact and mixing patterns of in Italy during the second wave of COVID-19	Consensus	Michele Tizzani	Research article			0	0	Other: Italy		1617	1617	December 2020 - April 2021	12	2020	4	2021	Longitudinal	Retrospective	Random																							Unspecified contact definition	No	Other: self or adult member of household	Electronic survey	24 hours before each survey	Day before
1782	Tomori 2021	Individual social contact data and population mobility data as early markers of SARS-CoV-2 transmission dynamics during the first wave in Germany-an analysis based on the COVIMOD study	Consensus	Damilola Victoria Tomori	Research article			0	0	Other: Germany		Wave1: 1560 Wave2: 1356 Wave3: 1081 Wave4: 1890	5887	April 2020 - June 2020	4	2020	6	2020	Repeated cross-sectional	Retrospective	Stratified random	people who you met in person and with whom you exchanged at least a few words, or with whom you had physical contact	N		N	N		N	N		N	N	a few words	Y	N		N	N		Y				Main body	Yes	Self and/or parent/guardian	Electronic survey	5am the preceding day to 5am the day of the survey	Day before
486	Trentini 2022	Investigating the relationship between interventions, contact patterns, and SARS-CoV-2 transmissibility	Consensus	Filippo Trentini	Research article			0	0	Other: Italy		1683	1683	July 2020 - March 2021	7	2020	3	2021	Single retrospective survey	Retrospective	Convenience	a physical interaction or a two-way conversation of at least five words in the physical presence of another person	N		N	N		N	N		N	N	five words	Y	N		N	N		Y				Main body	Yes	Self and/or parent/guardian	Electronic survey	the day preceding the questionnaire	Day before
547	Tsuzuki 2022	Social contact patterns in Japan in the COVID-19 pandemic during and after the Tokyo Olympic Games	Consensus	Shinya Tsuzuki	Research article	responded to both surveys		0	0	Other: Japan		3337	3337	21-Aug	8	2021	8	2021	Single retrospective survey	Retrospective	Stratified random	1) a conversation of three or more sentences within two meters distance, 2) a direct conversation with others (indirect ones such as via telephone were excluded), 3) conversations with face coverings or partitioning, 4) a dinner with other people, where all those present at the table are considered contacts, 5) more than one conversation with the same person (counted as one contact), and 6) physi…	N		N	N	2 meters	Y	N		N	N	three or more sentences	Y	N		N	N		Y				Main body	No	Other: self or household member over the age of 20	Unspecified	midnight to midnight the day preceding the day of the survey	Day before
1061	Tydeman 2023	Rebound in asthma exacerbations following relaxation of COVID-19 restrictions: a longitudinal population-based study (COVIDENCE UK)	Consensus	Florence Tydeman	Research article	UK resident; age >= 16 years; self-report of doctor-diagnosed asthma at baseline with ongoing use of at least one prescribed asthma treatment and/or at least one severe asthma exacerbation (definition below) in the 12 months prior to enrolment; completion of at least 1 monthly follow-up questionnaire between 12 November 2020 and 21 April 2022 inclusive	self-report of a positive RT-PCR or antigen test for SARS-CoV-2; ongoing or prior chronic symptoms attributed to prior SARS-CoV-2 infection; hospitalization for COVID-19 either prior to enrolment or at baseline	23	0	UK		2312	2312	May 2020 - October 2022	5	2020	10	2022	Longitudinal	Retrospective	Unspecified	visits to shops, visits to other indoor public places, indoor visits to/from other households and public transport use	N		N	N		N	Y		N	N		N	N		N	N		N				Main body	No	Self	Electronic survey	the week prior to survey completion	Past week
221	vanHoek 2013	The social life of infants in the context of infectious disease transmission; social contacts and mixing patterns of the very young	Consensus	Albert Jan van Hoek	Research article	Infants aged 12 months or younger		1	0	UK		115	115	November - December 2012	11	2012	12	2012	Single retrospective survey	Retrospective	Stratified random	an interaction in close proximity with three or more words directed to the infant or a physical skin-to-skin contact between infant and another person	N		N	N		N	N		N	N	3 or more directed at infant	Y	N		N	N		Y				Main body	Yes	Parent/guardian	Unspecified	on the survey day	Day of the survey
483	vanZandvoort 2022	Social contacts and other risk factors for respiratory infections among internally displaced people in Somaliland	Consensus	Kevin van Zandvoort	Research article	Individuals living in the Digaale IDP camp near Hargeisa, Somaliland		0	0	Other: Somaliland		509	509	October 2019 - November 2019	10	2019	11	2019	Single retrospective survey	Retrospective	Stratified random	any individual who was met in person during the recall period, and with whom the participant had at least a short conversation in short proximity	N		N	N		N	N		N	Y		N	N		N	N		N				Main body	Yes	Self and/or parent/guardian	In person interview	the 24 h before waking up on the day being surveyed	Day before
2956	Vino 2017	Indigenous Australian household structure: A simple data collection tool and implications for close contact transmission of communicable diseases	Consensus	Thiripura Vino	Research article	babies born to mothers recorded as Indigenous in the Delivery Suite Register at Royal Darwin Hospital between January 1987 and March 1990		1	0	Other: Australia		416	416	2013-2015	1	2013	12	2015	Single retrospective survey	Retrospective	Random	who slept in your house last night?	N		N	N		N	Y	household	N	N		N	N		N	N		N				Main body	No	Other: Self and/or household member	Phone interview	last night	Night before
2506	Wang 2024	Social contacts patterns relevant to the transmission of infectious diseases in Suzhou, China following the COVID-19 epidemic	Consensus	Mengru Wang	Research article	resident of the communities of Suzhou		0	0	Other: China		1608	1608	June 2023–October 2023	6	2023	10	2023	Prospective diary	Prospective	Stratified random	either physical contact such as shaking hands or hugging, or a two-way conversation with three or more words in the physical presence of another person	N		N	N		N	N		N	N	three or more words	Y	N		N	N		Y				Main body	Yes	Self and/or parent/guardian	Paper survey	now
186	Watson 2017	Social mixing in Fiji: Who-eats-with-whom contact patterns and the implications of age and ethnic heterogeneity for disease dynamics in the Pacific Islands	Consensus	Conall H. Watson	Research article	resident of Central, Northern, or Western Divisions of Fiji		0	0	Other: Fiji		1814	1814	September 2013 – December 2013	9	2013	12	2013	Single retrospective survey	Retrospective	Stratified random	shared meals (lunch and dinner)	N		N	N		N	N		N	N		N	N		N	N		N				Main body	No	Self and/or parent/guardian	In person interview	Yesterday	Day before
1789	Wong 2023	Social contact patterns during the COVID-19 pandemic in 21 European countries - evidence from a two-year study	Consensus	Kerry L. M. Wong	Research article	adults aged 18 or above		3	0	Multiple	United Kingdom, Belgium, Netherlands, Germany, Austria, Denmark, France, Italy, Poland, Portugal, Spain, Greece, Slovenia, Switzerland, Finland, Lithuania, Hungary, Slovakia, Estonia, Croatia, Malta	96456	96456	March 2020 - March 2022	3	2020	3	2022	Longitudinal	Retrospective	Stratified random	anyone who met the participant in person with whom at least a few words were exchanged or physical contact was made	N		N	N		N	N		N	N	a few words	Y	N		N	N		Y				Main body	Yes	Self	Electronic survey	the day prior to survey participation	Day before
244	Wood 2012	Indoor social networks in a South African township: potential contribution of location to tuberculosis transmission	Consensus	Robin Wood	Research article			0	0	Other: South Africa		571	571	2010	1	2010	12	2010	Prospective diary	Prospective	Stratified random																							Unspecified contact definition	No	Self and/or parent/guardian	Paper survey	24-hour period (5am–5am)
2923	Yang 2024	Social contact patterns with acquaintances and strangers related to influenza in the post-pandemic era	Consensus	Mengya Yang	Research article			0	0	Other: China		4297	4297	December 2021 – January 2022	12	2021	1	2022	Single retrospective survey	Retrospective	Random																							Unspecified contact definition	No	Other: self or family member	Electronic survey
2912	Zhang 2019	Patterns of human social contact and contact with animals in Shanghai, China	Consensus	Juanjuan Zhang	Research article	living in the selected neighborhoods for longer than two weeks and did not intend to move from Shanghai in the following two weeks		0	0	Other: China		965	965	December 2017–May 2018	12	2017	5	2018	Single retrospective survey	Retrospective	Stratified random	either, (1) a two-way conversation with three or more words in the physical presence of another person (conversational contact), or (2) physical skin-to-skin contact (e.g. a handshake, hug, kiss or contact sports)	N		N	N		N	N		N	N	three or more words	Y	N		Y	N		Y				Main body	Yes	Self	Multiple methods	during the 24 hours before going to bed at the participants’ normal bedtime	Day before
2910	Zhang 2020	The impact of relaxing interventions on human contact patterns and SARS-CoV-2 transmission in China	Consensus	Juanjuan Zhang	Research article	being a local resident of Shanghai, Shenzhen, Changsha or Wuhan of any age; having lived in the selected city for more than six months in the past year; being present in the city at the time of interview		0	0	Other: China		9206	9206	March 2020 - May 2020	3	2020	5	2020	Single retrospective survey	Retrospective	Stratified random	either a two-way conversation involving three or more words in the physical presence of another person or a direct physical contact (e.g., a handshake)	N		N	N		N	N		N	N	three or more words	Y	N		N	N		Y				Main body	Yes	Self and/or parent/guardian	Phone interview	(i) a regular weekday between 24 and 30 December 2019, before the COVID-19 outbreak was officially declared (baseline period); (ii) a day between 3 and 9 February 2020 when the COVID-19 epidemic peaked across China and stringent interventions were in place (outbreak period); and (iii) the day before the telephone interview took place (5am - 5am)	Other one-day period
1336	Zhao 2022	Quantifying human mixing patterns in Chinese provinces outside Hubei after the 2020 lockdown was lifted	Consensus	Yining Zhao	Research article			0	0	Other: China		354	354	20-Mar	3	2020	3	2020	Single retrospective survey	Retrospective	Unspecified	(1) a two-way conversation that involved at least 3 words in the physical presence of another person (conventional contact), or (2) a direct physical contact (e.g., a handshake, hug, kiss)	N		N	N		N	N		N	N	3 words	Y	N		N	N		Y				Main body	Yes	Self	Electronic survey	Past 24 hours	Day before
1791	Eames 2010	The impact of illness and the impact of school closure on social contact patterns	Consensus	KTD Eames	Research article	Individuals diagnosed with swine flu and who received a swine flu antiviral prescription from an antiviral distribution centre (ADC)		0	3	UK		317	317	November 2009 – January 2010	11	2009	1	2010	Longitudinal	Prospective	Stratified random	either talking face-to-face or skin-to-skin contact (e.g. a handshake, a kiss, contact sports)	N		N	N		N	N		N	N		Y	N		Y	N		Y				Main body	Yes	Self	Paper survey	a day	Other one-day period
173	Potter 2019	Networks of face-to-face social contacts in Niakhar, Senegal	Consensus	Gail E. Potter	Research article	had experienced any influenza symptoms in the past 7 days		0	3	Other: Senegal		3758	3758	August 2009 - February 2010	8	2009	2	2010	Single retrospective survey	Retrospective	Random	speaking with a person in the same location	N		N	N		N	N		N	Y		N	N		N	N		N				Main body	No	Self and/or parent/guardian	In person interview	morning to evening past 3 days	Past 3 days
1613	Bridgen 2023	Contact patterns of UK home delivery drivers and their use of protective measures during the COVID-19 pandemic: a cross-sectional study	Consensus	Jessica R E Bridgen	Research article	a resident in the UK at the time of the survey; working as a home delivery driver; aged over 18		3	1	UK		170	170	December 2020-March 2021	12	2020	3	2021	Single retrospective survey	Retrospective	Convenience	someone whom the participant had a face-to-face conversation with	N		N	N		N	N		N	Y		N	N		N	N		N				Main body	Yes	Self	Electronic survey	last shift working as a delivery driver	Previous shift
1565	Chen 2012	Use of seasonal influenza virus titer and respiratory symptom score to estimate effective human contact rates	Consensus	Szu-Chieh Chen	Research article	Students in grades 7–9 of a junior high school in Jhongli City, Taiyuan County, Taiwan		2	1	Other: Taiwan		274	274	10-Mar	3	2010	3	2010	Prospective diary	Prospective	Stratified random	a 2-way conversation (at a distance that did not require raised voices) in which at least 3 words were spoken by each party, and in which there was no physical barrier between the 2 parties (such as a security screen) In addition, the conversation distance had to be less than 1 meter.	N		N	Y	less than 1 meter	N	N		N	Y	at least 3 words by each party	N	N		N	N		N				Main body	No	Self	Paper survey	Morning after waking until bedtime
820	Chen 2015	Social contact patterns of school-age children in Taiwan: comparison of the term time and holiday periods	Consensus	S.-C. CHEN	Research article	Students enrolled in grades 7–8, age 12–13 year at a junior high school in Taichung City		2	1	Other: Taiwan		150	150	May 2013 – June 2013	5	2013	6	2013	Prospective diary	Prospective	Random	a two-way conversation in which at least three words were spoken by each party. Two types of physical contact were defined: (i) two-way conversations during which at least three words were spoken (conversation only), and (ii) contacts which involved any sort of skin-to-skin contact (physical contact)	N		N	N		N	N		N	Y	At least three words spoken by each party	N	N		N	N		Y				Main body	No	Self	Paper survey	From the morning after waking until going to bed
1243	Cohen 2012	Frequency of patient contact with health care personnel and visitors: Implications for infection prevention	Consensus	Bevin Cohen	Research article	medical and nursing staff across multiple units		3	1	United States		58	58	June 2010–August 2010	6	2010	8	2010	Repeated cross-sectional	Prospective	Convenience	Each time someone entered an observed patient’s room (or, in the case of shared rooms, a patient’s area, as indicated by curtain dividers), the observer recorded the person’s role in patient care, times of room entry and exit, and highest level of contact made in the room (touched nothing, touched patient’s environment only, touched patient’s intact skin only, touched patient’s blood or body flui…	N		N	N		N	Y	Patient's room or designated patient area	N	N		N	N		N	N		N				Main body	No	Self	Paper survey	20 hours of observations between the hours of 5:00 A.M. and 8:00 P.M.
732	Conlan 2011	Measuring social networks in British primary schools through scientific engagement	Consensus	A. J. K. Conlan	Research article	Primary school children aged 4–11 years in British primary schools		2	1	UK		1685	1685	2007-2009	1	2007	12	2009	Prospective diary	Prospective	Convenience	Which pupils in your class do you spend the most time with? Which pupils in other classes in the school do you spend the most time with?	N		N	N		N	Y	Within-class and outside-class	N	N		N	N		N	N		N				Main body	No	Self	Paper survey
2314	Eames 2011	The impact of school holidays on the social mixing patterns of school children	Consensus	Ken T.D. Eames	Research article	School pupils aged 5 to 19 years from eight schools in London and the South East of England, who were available to complete a contact diary during both term time and a holiday period		2	1	UK		122	122	10-Feb	2	2010	2	2010	Longitudinal	Prospective	Convenience	talking face-to-face or skin-to-skin contact (e.g. a handshake, a kiss, contact sports, etc.)	N		N	N		N	N		N	N		Y	N		N	N		Y				Main body	Yes	Self and/or parent/guardian	Paper survey	a day	Other one-day period
481	Fairbanks 2023	Influence of setting-dependent contacts and protective behaviours on asymptomatic SARS-CoV-2 infection amongst members of a UK university	Consensus	Emma L. Fairbanks	Research article	university staff and students returning SARS-CoV-2 saliva samples via the Nottingham Asymptomatic Testing (NATS) service		3	1	UK		62	62	October 2020–March 2021	10	2020	3	2021	Single retrospective survey	Retrospective	Convenience	participation in the setting, the number of distinct activities, total contacts (the sum of the mid-points of estimated contacts during each activity), total duration of activities, and person-contact-hours (PCH) calculated as the summed product of the midpoint of the estimated contacts and the duration (in hours) of each activity, the total contacts not including the participant’s household memb…	N		N	N		N	N		N	N		N	N		N	N		N				Main body	No	Self	Multiple methods	7 days preceding the receipt of an asymptomatic PCR SARS-CoV-2 test result	Other one-week period
2490	Glass 2008	Social contact networks for the spread of pandemic influenza in children and teenagers	Consensus	Laura M Glass	Research article	elementary, middle, and high-school students in the United States; Grade 5th to 12th		2	1	United States		141	141	fall 2006-winter 2007	9	2006	2	2007	Single retrospective survey	Retrospective	Convenience	within 3 ft and for a recognizable length of time	Y		N	Y	3 feet	N	N		N	N		N	N		N	N		N				Main body	No	Self	Unspecified	average day, week, or month	Other
613	Grantz 2021	Age-specific social mixing of school-aged children in a US setting using proximity detecting sensors and contact surveys	Consensus	Kyra H. Grantz	Research article	students in kindergarten (K) to 12th grade in eight schools in the Pittsburgh standard metropolitan statistical area		2	1	United States		1325	1325	February 2012 - June 2012	2	2012	6	2012	Single retrospective survey	Retrospective	Census	any individual they talked with, played with, or touched	N		N	N		N	N		N	N		Y	N		Y	N		Y				Main body	No	Self	Paper survey	the previous day	Day before
2880	Gravagna 2022	Willingness to be vaccinated, preventative behaviors, and social contact patterns during the COVID-19 pandemic among US college students	Consensus	Katie Gravagna	Research article	at least 18 years of age at the time they took the wave 1 survey; enrolled as a student at an institution for higher education in the United States in the month of March 2020		3	1	United States		653	653	May 2020-August 2020	5	2020	8	2020	Longitudinal	Retrospective	Convenience	>= 15 minutes of close contact with people not living in the household	Y	15 minutes	N	N		N	N		N	N		N	N		N	N		N				Main body	No	Self	Electronic survey	past week	Past week
1851	Jackson 2011	School closures and student contact patterns	Consensus	Charlotte Jackson	Research article	students at a coeducational, state secondary school in an urban area of West Midlands, UK; enrolled in years 7-10		2	1	UK		114	114	9-Jun	6	2009	6	2009	Single retrospective survey	Retrospective	Convenience	spoken to	N		N	N		N	N		N	Y		N	N		N	N		N				Main body	No	Self	Unspecified	typical school day	Other one-day period
3289	Johnson 2024	Impact of Shifting University Policies During the COVID-19 Pandemic on Self-Reported Employee Social Networks	Consensus	Stephanie S. Johnson	Pre-print	Faculty and staff from all campuses of Washington State University; over the age of 18; currently working for the university	student	3	1	United States		395	395	January 2021-March 2022	1	2021	3	2022	Repeated cross-sectional	Retrospective	Convenience	having a face-to-face conversation, skin-to-skin contact, indoor in a room for 10+ minutes, or non-socially distanced indoors or outdoors for 10+ minutes.	Y	10 minutes	N	N		N	N	indoors	Y	Y		N	N		N	N		Y				Main body	No	Self	Electronic survey	the previous day	Day before
480	Kiti 2023	Changing social contact patterns among US workers during the COVID-19 pandemic: April 2020 to December 2021	Consensus	Moses C. Kiti	Research article	participants from five private companies based in Georgia, US		0	1	United States		1456	1456	April 2020 - December 2021	4	2020	12	2021	Repeated cross-sectional	Prospective	Convenience	proximate (no conversation and no physical contact but within 6 feet of another person for more than 20 s, e.g., sitting next to someone in public transport or standing in line), conversational (a two-way conversation with three or more words exchanged in the physical presence of another person), or physical (directly touching someone (skin-to-skin contact) or the clothes they are wearing, intent…	N	20 seconds	Y	N	6 feet	Y	N		N	N	3 or more words	Y	N		N	N		Y				Main body	No	Self	Electronic survey	2 consecutive days
180	Kucharski 2018	Structure and consistency of self-reported social contact networks in British secondary schools	Consensus	Adam J. Kucharski	Research article	year 7 (aged 11-12)		2	1	UK		460	460	January 2015 - June 2015	1	2015	6	2015	Repeated cross-sectional	Retrospective	Convenience	conversation	N		N	N		N	N		N	N		N	N		N	N		N				Main body	No	Self	Paper survey	yesterday	Day before
197	Leecaster 2016	Estimates of Social Contact in a Middle School Based on Self-Report and Wireless Sensor Data	Consensus	Molly Leecaster	Research article	7th and 8th grade students at a middle school in Utah		2	1	United States		446	446	12-Nov	11	2012	11	2012	Prospective diary	Prospective	Convenience	people they talked to or touched	N		N	N		N	N		N	N		Y	N		N	N		Y				Main body	Yes	Self	Paper survey	study day
519	Litvinova 2019	Reactive school closure weakens the network of social interactions and reduces the spread of influenza	Consensus	Maria Litvinova	Research article	student of two schools in Tomsk, Russia or an adult member of their household		2	1	Other: Russia		450	450	January - February 2016	1	2016	2	2016	Prospective diary	Prospective	Convenience	a two-way conversation of at least 5 words in the physical presence of another person	N		N	N		N	N		N	Y	five words	N	N		N	N		N				Main body	Yes	Self	Paper survey	5am-5am on a regular school/work day (Monday-Friday)
2625	Luh 2016	Comparison of the social contact patterns among school-age children in specific seasons, locations, and times	Consensus	Dih-Ling Luh	Research article	Students aged 13–15 year enrolled in Chung-Lun Junior High School or Shun-An Junior High School in Taichung City or Yilan County		2	1	Other: Taiwan		137	137	May-December 2013	5	2013	12	2013	Longitudinal	Prospective	Convenience	(i) two-way conversations during which at least three words were spoken (conversation only), and (ii) contacts that involved any sort of skin-to-skin contact (physical contact)	N		N	N		N	N		N	N	3 words	Y	N		N	N		Y				Main body	No	Self	Unspecified	the day of the survey	Day of the survey
2220	Mikolajczyk 2008	Collecting social contact data in the context of disease transmission: Prospective and retrospective study designs	Consensus	Rafail T. Mikolajczyk	Research article	university students at the University of Bielefeld		3	1	Other: Germany		1169	1169	2003-2006	1	2003	12	2006	Repeated cross-sectional	Retrospective	Convenience	intimate contacts, close contacts (same household), direct conversation (>2 min duration, max. 2 m distance), small group (with conversations, but less intensive than in direct conversations), larger group (seminary or lecture room) and occasional contacts (in the range of 2 m in local transportation, cinema, etc.)	N	2 minutes	Y	N	2m	Y	N		N	N		N	N		N	N		N				Main body	No	Self	Paper survey	the previous day	Day before
1700	Potter 2015	Modeling workplace contact networks: The effects of organizational structure, architecture, and reporting errors on epidemic predictions	Consensus	Gail E. Potter	Research article	employees of three research groups at a Swiss university		3	1	Other: Switzerland		50	50	10-May	5	2010	5	2010	Longitudinal	Prospective	Unspecified	either conversation held at <2 m distance and with more than ten words spoken, or any sort of physical contact with another individual	N		N	N	2 meters	Y	N		N	N	10 words	Y	N		N	N		Y				Main body	No	Self	Unspecified	prospectively over five study days
1189	Powers 2022	North Carolina public school teachers' contact patterns and mask use within and outside of school during the prevaccine phase of the COVID-19 pandemic	Consensus	Kimberly A. Powers	Research article	NC public school districts delivering any in-person instruction by mid-October; kindergarten through grade 12 teachers		3	1	United States		700	700	October 2020 - December 2020	10	2020	12	2020	Single retrospective survey	Retrospective	Random	people they encountered at <6 feet for each location where they reported spending >= 15 minutes	Y	15 minutes	N	Y	6 feet	N	N		N	N		N	N		N	N		N				Main body	No	Self	Electronic survey	most recent weekday and weekend day	Other one-day period
1067	Smieszek 2012	Collecting close-contact social mixing data with contact diaries: reporting errors and biases	Consensus	T. Smeiszek	Research article	the employees of three research groups belonging to a single institute at ETH Zurich		3	1	Other: Switzerland		50	50	10-May	5	2010	5	2010	Prospective diary	Prospective	Random	(i) a conversation held at <2 m distance and with more than ten words spoken, or as (ii) any sort of physical contact with another participant in the study	N		N	N	2 meters	Y	N		N	N	10 words	Y	N		N	N		Y				Main body	No	Self	Unspecified	each day during the data collection period
2188	Smieszek 2014	How should social mixing be measured: comparing web-based survey and sensor-based methods	Consensus	Timo Smieszek	Research article	students, teachers, and other staff at the high school		23	1	United States		320	320	12-Mar	3	2012	3	2012	Single retrospective survey	Retrospective	Random	a person with whom the participant had one or more interactions that (i) were a maximum of two arms-lengths apart, (ii) more than a 10-word conversation, and (iii) occurred only while at school	N		N	Y	2 arms lengths	N	Y	at school	N	Y	more than 10 words	N	N		N	N		N				Main body	No	Self	Electronic survey	while at school the previous day	Day before
2659	Talcott 2022	Self-Reported COVID-19 Infections and Social Mixing Behavior at Oncology Meetings	Consensus	Wesley J. Talcott	Research article	actual and potential in-person attendees of the ASCO Quality Care Symposium and ASTRO Annual Meeting		3	1	United States		456	456	2021	1	2021	12	2021	Single retrospective survey	Retrospective	Convenience																							Unspecified contact definition	No	Self	Electronic survey	For 4 weeks surrounding the meeting	Prior 4 weeks
2977	Trickey 2021	University students and staff able to maintain low daily contact numbers during various COVID-19 guideline periods	Consensus	Adam Trickey	Research article	staff or students at the University of Bristol		3	1	UK		1460	1460	June 2020 - November 2020	6	2020	11	2020	Longitudinal	Retrospective	Convenience	Individual contacts: spoke to in person one-on-one, including those in their household and support bubble. Other contacts: spoke in person to many people one-on-one in the same setting (but they did not have the opportunity to speak to each other)	N		N	N		N	N		N	Y		N	N		N	N		N				Main body	No	Self	Electronic survey	previous day	Day before
396	Yang 2022	Estimating data-driven coronavirus disease 2019 mitigation strategies for safe university reopening	Consensus	Qihui Yang	Research article	students, faculty, and staff members at Kansas State University		3	1	United States		3581	3581	December 2020 - January 2021	12	2020	1	2021	Single retrospective survey	Retrospective	Convenience	the people the participants meet at a distance of less than 2 m	N		N	Y	2 m	N	N		N	N		N	N		N	N		N				Main body	No	Self	Electronic survey
1834	You 2013	Linking contact behavior and droplet patterns to dynamically model indoor respiratory infections among schoolchildren	Consensus	Shu-Han You	Research article	junior high school students from grades 7 to 9		2	1	Other: Taiwan		202	202	10-Mar	3	2010	3	2010	Single retrospective survey	Retrospective	Convenience	a 2-way conversation (at a distance that did not require raising the voice) in which at least 3 words were spoken by each party and in which there was no physical barrier between the 2 parties (such as security screens). The conversation distance was less than 1 m.	N		N	Y	1 meter	N	N		N	Y	3 words	N	N		N	N		N				Main body	No	Self	Unspecified	one randomly specified weekday and one randomly specified weekend day	Other one-day period
2459	Zheng 2022	Patterns of human social contact and mask wearing in high-risk groups in China	Consensus	Bo Zheng	Research article	delivery workers, medical workers, students (pre-school or older)		23	1	Other: China		15,635	15635	December 2020-March 2021	12	2020	3	2021	Single retrospective survey	Retrospective	Stratified random	A two-way conversation with three or more words in the physical presence of another person (conversational touch), or skin-to-skin contact (such as a handshake, hug, kiss, or contact sport)	N		N	N		N	N		N	N	three or more	Y	N		Y	N		Y				Main body	Yes	Self	Electronic survey	during a day	Other one-day period
1712	Zissette 2023	Social contact patterns among employees in U.S. long-term care facilities during the COVID-19 pandemic, December 2020 to June 2021	Consensus	Seth Zissette	Research article	long-term care facility staff from Georgia		3	1	United States		157	157	December 2020-June 2021	12	2020	6	2021	Prospective diary	Prospective	Convenience	any two-way conversation with an exchange of three or more words in the physical presence (i.e., someone close enough to touch) of another person	N		N	N		N	N		N	Y	3 or more words	N	N		N	N		N				Main body	No	Self	Electronic survey	two consecutive days (48 hours)
[truncated: 11 more columns]
